# Supplementary material for: Human brain changes after first psilocybin use
Source: Nat Commun. 2026 May 5;17:3977. doi: 10.1038/s41467-026-71962-3 (PMC13144397; doi:10.1038/s41467-026-71962-3)
Supplement: Supplementary file 4 — Source Data [file 41467_2026_71962_MOESM4_ESM.xlsx]

## Sheet: Figure 1a
Figure 1a
Subject_ID	Dosing_day	Timepoint	LZ
1	1mg	1	-0.012131
2	1mg	1	-0.0341031
3	1mg	1	0.0207901
5	1mg	1	0.0154315
6	1mg	1	0.0498274
7	1mg	1	0.00826371
8	1mg	1	0.0389073
9	1mg	1	-0.0133075
10	1mg	1	-0.012439
12	1mg	1	0.00327559
13	1mg	1	0.00673222
14	1mg	1	0.0129429
15	1mg	1	0.00737671
18	1mg	1	-0.0373765
21	1mg	1	-0.00747227
23	1mg	1	-0.00755641
24	1mg	1	-0.0150998
25	1mg	1	0.0375486
26	1mg	1	-0.0402955
28	1mg	1	-0.0223244
29	1mg	1	-0.0532967
31	1mg	1	-0.00291419
32	1mg	1	-0.0844534
33	1mg	1	-0.0582152
1	25mg	1	0.204459
2	25mg	1	0.106253
3	25mg	1	-0.00710035
5	25mg	1	0.17417
6	25mg	1	0.173194
7	25mg	1	0.0123804
8	25mg	1	-0.0140662
9	25mg	1	0.0116251
10	25mg	1	0.0444755
12	25mg	1	0.0592439
13	25mg	1	0.0136156
14	25mg	1	0.0324087
16	25mg	1	-0.0430207
18	25mg	1	0.0410514
21	25mg	1	0.0250051
23	25mg	1	-0.0486856
24	25mg	1	0.0249175
25	25mg	1	0.167957
26	25mg	1	0.101056
28	25mg	1	0.0966451
29	25mg	1	0.106026
31	25mg	1	-0.0476757
32	25mg	1	-0.0554156
33	25mg	1	-0.0574722
1	1mg	2	0.00953663
2	1mg	2	-0.0457439
3	1mg	2	0.00792007
5	1mg	2	0.0307154
6	1mg	2	-0.0308986
7	1mg	2	-0.00365614
8	1mg	2	-0.0893334
9	1mg	2	0.0236108
10	1mg	2	-0.0269191
12	1mg	2	0.0462455
13	1mg	2	-0.0615752
14	1mg	2	-0.0158731
15	1mg	2	-0.00772033
16	1mg	2	-0.0467993
18	1mg	2	-0.0331652
21	1mg	2	-0.0294394
23	1mg	2	-0.00792324
24	1mg	2	-0.00407777
25	1mg	2	-0.0212074
26	1mg	2	-0.021866
28	1mg	2	-0.0215024
29	1mg	2	-0.0452597
32	1mg	2	-0.0320982
33	1mg	2	-0.0800177
1	25mg	2	0.144327
2	25mg	2	0.0711375
3	25mg	2	0.0354198
5	25mg	2	0.177162
6	25mg	2	0.219853
7	25mg	2	-0.023818
8	25mg	2	0.0345019
9	25mg	2	0.0129387
10	25mg	2	0.0575178
12	25mg	2	0.0609234
13	25mg	2	-0.0233512
14	25mg	2	0.0710173
15	25mg	2	-0.00697963
16	25mg	2	-0.026535
18	25mg	2	-0.0195169
21	25mg	2	-0.00247641
23	25mg	2	0.0308185
24	25mg	2	-0.00537612
25	25mg	2	0.173425
26	25mg	2	0.063923
28	25mg	2	0.130324
31	25mg	2	-0.0126596
32	25mg	2	0.1125
33	25mg	2	-0.0692431
1	1mg	4.5	0.0312339
2	1mg	4.5	-0.0321757
3	1mg	4.5	0.0301762
5	1mg	4.5	0.000496333
6	1mg	4.5	0.0125274
7	1mg	4.5	0.0375887
8	1mg	4.5	0.00874823
9	1mg	4.5	-0.00881062
10	1mg	4.5	-0.00328272
12	1mg	4.5	0.0585849
13	1mg	4.5	-0.0173839
14	1mg	4.5	0.0371858
15	1mg	4.5	0.028288
16	1mg	4.5	0.0198255
18	1mg	4.5	0.00491365
21	1mg	4.5	-0.0278234
23	1mg	4.5	-0.0274282
24	1mg	4.5	-0.0225968
25	1mg	4.5	0.0551791
26	1mg	4.5	-0.00775647
28	1mg	4.5	-0.0227931
29	1mg	4.5	-0.0973009
30	1mg	4.5	-0.0405053
31	1mg	4.5	0.00487616
32	1mg	4.5	-0.102055
33	1mg	4.5	0.00361647
1	25mg	4.5	0.144295
2	25mg	4.5	0.0834618
3	25mg	4.5	-0.00865088
5	25mg	4.5	0.225206
7	25mg	4.5	-0.00866054
8	25mg	4.5	0.0170815
9	25mg	4.5	-0.0332922
10	25mg	4.5	0.0379835
12	25mg	4.5	-0.0162941
13	25mg	4.5	0.02112
14	25mg	4.5	0.0367811
15	25mg	4.5	-0.0255741
16	25mg	4.5	-0.0321324
18	25mg	4.5	-0.0198838
21	25mg	4.5	-0.00171158
23	25mg	4.5	-0.0214622
24	25mg	4.5	-0.0448882
25	25mg	4.5	0.194541
26	25mg	4.5	0.0605363
28	25mg	4.5	0.0909898
29	25mg	4.5	-0.00456925
30	25mg	4.5	-0.010962
31	25mg	4.5	-0.0160287
32	25mg	4.5	0.0547758
33	25mg	4.5	0.030039

## Sheet: Figure 1b
Figure 1b
Subject_ID	Dosing_day	Timepoint	Alpha_power
1	1mg	1	19.0589
2	1mg	1	21.6444
3	1mg	1	145.371
5	1mg	1	-188.22
6	1mg	1	-63.7753
7	1mg	1	57.6594
8	1mg	1	5.6111
9	1mg	1	353.337
10	1mg	1	-5.774
12	1mg	1	108.206
13	1mg	1	-12.4056
14	1mg	1	-41.6143
15	1mg	1	24.2936
18	1mg	1	128.479
21	1mg	1	93.4861
23	1mg	1	-27.9308
24	1mg	1	19.3188
25	1mg	1	-64.2332
26	1mg	1	167.756
28	1mg	1	13.9018
29	1mg	1	141.389
31	1mg	1	-47.0888
32	1mg	1	3.78457
33	1mg	1	146.54
1	25mg	1	-476.25
2	25mg	1	-270.216
3	25mg	1	-5.3927
5	25mg	1	-486.429
6	25mg	1	-420.688
7	25mg	1	-20.8251
8	25mg	1	-9.70179
9	25mg	1	-34.0718
10	25mg	1	64.1984
12	25mg	1	-223.814
13	25mg	1	-161.432
14	25mg	1	-71.8902
16	25mg	1	-47.6609
18	25mg	1	-37.6318
21	25mg	1	-115.398
23	25mg	1	-225.149
24	25mg	1	-299.459
25	25mg	1	17.5537
26	25mg	1	-90.9221
28	25mg	1	-258.064
29	25mg	1	-123.703
31	25mg	1	28.3801
32	25mg	1	197.198
33	25mg	1	-11.0542
1	1mg	2	56.5311
2	1mg	2	115.062
3	1mg	2	65.2257
5	1mg	2	-28.5015
6	1mg	2	17.495
7	1mg	2	22.7841
8	1mg	2	110.546
9	1mg	2	312.443
10	1mg	2	160.221
12	1mg	2	-73.3385
13	1mg	2	45.1313
14	1mg	2	-82.8236
15	1mg	2	52.4761
16	1mg	2	-15.8901
18	1mg	2	117.768
21	1mg	2	170.378
23	1mg	2	-118.047
24	1mg	2	37.9195
25	1mg	2	-28.8883
26	1mg	2	110.518
28	1mg	2	59.8869
29	1mg	2	411.475
32	1mg	2	-4.43593
33	1mg	2	177.216
1	25mg	2	-388.74
2	25mg	2	-185.24
3	25mg	2	71.7012
5	25mg	2	-498.215
6	25mg	2	-499.058
7	25mg	2	68.0284
8	25mg	2	-156.845
9	25mg	2	-81.2196
10	25mg	2	33.2964
12	25mg	2	-173.947
13	25mg	2	-116.138
14	25mg	2	-87.3621
15	25mg	2	-7.58657
16	25mg	2	-13.6317
18	25mg	2	57.5772
21	25mg	2	-99.9396
23	25mg	2	-614.334
24	25mg	2	-358.185
25	25mg	2	15.4177
26	25mg	2	-92.7327
28	25mg	2	-300.493
31	25mg	2	13.1328
32	25mg	2	-113.535
33	25mg	2	-196.701
1	1mg	4.5	-120.326
2	1mg	4.5	70.5335
3	1mg	4.5	29.0197
5	1mg	4.5	-115.39
6	1mg	4.5	90.4431
7	1mg	4.5	4.3053
8	1mg	4.5	-35.8355
9	1mg	4.5	229.869
10	1mg	4.5	42.2418
12	1mg	4.5	-43.0369
13	1mg	4.5	-23.6969
14	1mg	4.5	-116.807
15	1mg	4.5	-53.4555
16	1mg	4.5	-35.9991
18	1mg	4.5	42.2174
21	1mg	4.5	22.2148
23	1mg	4.5	67.0642
24	1mg	4.5	-52.1961
25	1mg	4.5	-61.3943
26	1mg	4.5	55.8743
28	1mg	4.5	35.862
29	1mg	4.5	190.278
30	1mg	4.5	-92.8579
31	1mg	4.5	17.6508
32	1mg	4.5	30.5729
33	1mg	4.5	-54.7274
1	25mg	4.5	-387.523
2	25mg	4.5	-202.569
3	25mg	4.5	-33.1046
5	25mg	4.5	-666.89
7	25mg	4.5	31.9922
8	25mg	4.5	-65.9244
9	25mg	4.5	88.6545
10	25mg	4.5	45.2547
12	25mg	4.5	33.5922
13	25mg	4.5	45.409
14	25mg	4.5	-29.4186
15	25mg	4.5	-41.7049
16	25mg	4.5	-20.1235
18	25mg	4.5	129.966
21	25mg	4.5	-2.00679
23	25mg	4.5	-32.9438
24	25mg	4.5	86.3282
25	25mg	4.5	12.1193
26	25mg	4.5	-28.2537
28	25mg	4.5	-169.918
29	25mg	4.5	73.8123
30	25mg	4.5	-79.0699
31	25mg	4.5	-6.172
32	25mg	4.5	-7.85853
33	25mg	4.5	-211.036

## Sheet: Figure 2b
Figure 2b
	1 month post 1mg - Baseline																									1 month post 25mg - Baseline
PFC-STR	0.00638886	-0.0054966	-0.0084035	-0.0066197	-0.0020111	0.00696838	-0.0008766	-0.0125028	0.00655595	-0.0017346	0.0100284	-0.0033072	-0.0003218	-0.0017505	0.00427039	0.00956919	-0.000771	0.00228302	-0.0081319	0.00169904	-0.0051198	-0.0062912	-0.0019957	-0.0006212	0.00915568	-0.0051556	-0.0059703	-0.0152288	-0.0116623	0.00093818	0.0116134	-0.0068122	-0.0014237	-0.0030672	0.002196	0.00188186	-0.0036897	-0.0042752	-0.0049865	-0.0058211	-0.0054794	-0.0035973	-0.0093151	-0.0121148	-0.0073479	-0.0065906	-0.0073058	-0.0018123	-0.0016853
PFC-THA	0.00791551	-0.0037242	-0.0079644	-0.004421	0.0010548	0.00777566	-0.0034267	-0.0028714	0.0100686	-0.0005535	0.00474266	-0.0018733	0.00492487	-0.001423	-0.0003944	0.00371012	-0.0031678	0.00382272	-0.0078744	0.00694462	-0.0085882	-0.002761	0.00503569	0.00047401	0.00756839	-0.0012651	-0.0046476	-0.0131078	-0.0046538	0.00395891	0.011063	-0.0067496	-0.0001117	0.0002343	-0.0008195	-0.0001523	-0.0013781	-0.0073095	-0.0033921	-0.0049739	-0.0072015	-0.0032268	-0.0084927	-0.013831	-0.0083484	-0.0053212	-0.0080046	0.00107692	-0.0015141
[truncated: 26 more columns]

## Sheet: Figure 2c
Figure 2c
Baseline	1 month post-1mg	1 month post-25mg
4.64353	4.39949	5.10255
4.44916	3.88965	3.89015
3.81776	4.89808	4.12895
4.38209	3.46209	3.54014
4.40401	3.55241	4.25956
4.46146	4.72386	3.84126
4.5171	3.75148	3.18658
4.18989	3.9086	3.89509
4.4348	5.06785	4.20723
4.28209	4.49254	4.52165
4.08396	3.95228	3.54911
3.52505	3.95432	3.3964
4.26594	3.76452	4.26257
3.96762	4.14242	4.33697
5.10183	3.97134	4.10589
4.04041	4.20326	3.37466
4.49387	3.82121	4.08255
3.13938	3.65401	3.33302
3.84437	4.12733	4.17852
4.53344	4.59654	3.57354
4.22024	4.03025	4.29497
4.57371	4.2696	4.03364
5.28571	4.12867	4.15015
4.60375	4.214	4.22862
4.3081	4.24104	4.53888

## Sheet: Figure 2d
Figure 2d
Baseline	1 month post-1mg	1 month post-25mg
4.64353	4.39949	5.10255
4.44916	3.88965	3.89015
3.81776	4.89808	4.12895
4.38209	3.46209	3.54014
4.40401	3.55241	4.25956
4.46146	4.72386	3.84126
4.5171	3.75148	3.18658
4.18989	3.9086	3.89509
4.4348	5.06785	4.20723
4.28209	4.49254	4.52165
4.08396	3.95228	3.54911
3.52505	3.95432	3.3964
4.26594	3.76452	4.26257
3.96762	4.14242	4.33697
5.10183	3.97134	4.10589
4.04041	4.20326	3.37466
4.49387	3.82121	4.08255
3.13938	3.65401	3.33302
3.84437	4.12733	4.17852
4.53344	4.59654	3.57354
4.22024	4.03025	4.29497
4.57371	4.2696	4.03364
5.28571	4.12867	4.15015
4.60375	4.214	4.22862
4.3081	4.24104	4.53888

## Sheet: Figure 3a
Figure 3a
LZ	Insight
0.737997	41.6667
0.76263	84.8333
0.774254	77.5
0.660665	56.3333
0.740096	98.5
0.719855	90.5
0.720578	70.6667
0.66908	75
0.77671	80.1667
0.695755	23.5
0.612728	27.5
0.758785	52.1667
0.840072	81.6667
0.660524	35.6667
0.750453	89.8333
0.730361	86.8333
0.581632	28
0.573575	28.5
0.77358	100
0.745315	49.8333
0.789812	73.6667
0.727166	87.6667
0.633619	4.66667

## Sheet: Figure 3b
Figure 3b
	EDS	RSFC	Insight	WMWBS	Emo-fMRI	Modularity	DTI
EDS	1	-0.414351	0.160261	0.0179037	-0.0820318	-0.159369	-0.144283
RSFC	-0.414351	1	-0.538148	-0.317631	0.0701136	-0.0964895	-0.0735791
Insight	0.160261	-0.538148	1	0.484543	-0.297044	-0.128321	0.281969
WMWBS	0.0179037	-0.317631	0.484543	1	-0.477236	-0.542516	-0.0404309
Emo-fMRI	-0.0820318	0.0701136	-0.297044	-0.477236	1	0.43659	0.00670799
Modularity	-0.159369	-0.0964895	-0.128321	-0.542516	0.43659	1	0.411372
DTI	-0.144283	-0.0735791	0.281969	-0.0404309	0.00670799	0.411372	1

## Sheet: Figure 3c
Figure 3c
LZ	Delta_wellbeing
0.74705	-4
0.789566	3
0.740596	6
0.648175	5
0.770769	10
0.702573	2
0.563731	2
0.756619	8
0.654279	1
0.685706	-2
0.751504	4
0.763791	17
0.794606	6
0.668628	2
0.491338	-10
0.589355	-1
0.728712	3
0.792177	15
0.720962	7
0.759477	3
0.703652	-2

## Sheet: Figure 4a
Figure 4a
Time (hours)	1 mg																												25 mg
0	0	0	0	0	0	0	0	0	0	0	0	0	0	0	0	0	0	0	0	0	0	0	0	0	0	0	0	0	0	0	0	0	0	0	0	0	0	0	0	0	0	0	0	0	0	0	0	0	0
1	0.5	0	0	0	3	3	2	0	0	1	0	3	0.5	2	2	1.5	0	0	4	1	4	0.5	1	1	0	0.5	3	0	10	6	0	10	9	9	10	10	10	3	0	7	10	8	10	9	8	10	5	4	1
2	0	0	1	0	3	3	3	0	0	1	0	2	0.5	0	3	1	0	0	6	0	0	0	1	1	0	0.5	5	0	10	5	10	10	10	10	10	10	10	8	9	10	10	10	10	10	9.5	7	10	10	4.5
3	0	0	0	0	2	2	0.5	0	2	1	0	0	2.5	0	0	0	0	0	4	0	0	0	1	0	0	0	6	0	10	2	10	10	10	10	9	7	9	10	10	10	10	10	10	8	7	5.5	10	9	4
4	0	0	0	0	1.5	0	0	0	2	1	0	0	0	0	0	0	0	0	1	0	0	0	0.5	0	0	0	5	0	6	1	7	9	7	10	3	5.5	6.5	8	10	5	4	5	3	4	3	3.5	8	2	4
5	0	0	0	0	0	0	0	0	0	0	0	0	0	0	0	0	0	0	0.5	0	0	0	0	0	0	0	2	0	2	0	3	7	6	6	1	5	3	6	10	4	3	1.5	1	4	1.5	1	5	0	1
6	0	0	0	0	0	0	0	0	0	0	0	0	0	0	0	0	0		0	0		0	0		1		1		0.5	0	2	4	4	5	0	0	0	1	8	1.5	1.5	0	0	2	1	0	3	0	0.5
7	0	0	0	0	0	0	0	0	0	0	0	0	0	0	0	0	0	0	0	0	0	0	0	0	0	0	0	0	0	0	0	0	3	3.5	0	0	0	0	5	0	1	0	0	0	0	0	0
8	0	0	0	0	0	0	0	0	0	0	0	0	0	0	0	0	0	0	0	0	0	0	0	0	0	0	0	0	0	0	0	0	0	0	0	0	0	0	1	0	0	0	0	0	0	0	0	0	0
[truncated: 7 more columns]

## Sheet: Figure 4b
Figure 4b
Time (post-dosing)	1 mg																												25 mg
1 day	0	2.16667	3.66667	3.33333	1.66667	80.6667	10	7.66667	11.3333	0	0.666667	6.16667	0.666667	1.66667	28.6667	0.833333	5.66667	1		0	0	93	13.3333			7.16667	65.1667	2	41.6667	84.8333	77.5	94.8333	56.3333	98.5	90.5	70.6667	75	80.1667	56.5	23.5	27.5	52.1667	81.6667	35.6667	89.8333	86.8333	28	28.5
2 weeks	0	0	4.16667	0	5.33333	97.6667	3.66667	3.66667	2.5	0	1.16667	4.66667	5.83333	0.666667	26.3333	4.16667	9.83333		8	0.833333	0	98	21		2	14.8333	28.5	1	8.33333	46.1667	38.6667	93.8333	38.3333	92.5	57.1667	52.8333	29	8.33333	28.6667	32.8333	13.1667	51.8333	73.3333	46.5	69		12	12	14.6667
1 month	16.6667	0	9.5	0	6.5	76.5	7.5	0.166667	7.66667	0	0.5	32.8333	1.16667	6.83333	30.8333	7.5	19.1667	24.5	22.8333	3	0	89	24.1667	20.3333	64	4	42.1667	0	25	26.1667	44.6667	79.3333	41	98.1667	67.6667	78	53.8333	19.3333	27.5	32.5	31.1667	30.3333	54	51.3333	65.1667	84	5.5	14.1667	6.16667
[truncated: 7 more columns]

[truncated: 22 more sheets: Figure 4c, Figure 4d, Table S4, Figure S2, Figure S3, Figure S4, Figure S5, Figure S6, Figure S7, Table S12 and Figure S8, Table S12 and Figure S8_, Figure S9, Figure S12, Figure S14, Figure S15, Figure S16, Figure S18A, Figure S18B, Figure S18C, Figure S19_ …]
